# Supplementary material for: PtrbZIP12 improves drought resistance in Populus trichocarpa by directly targeting PtrDHN and PtrPOD
Source: Hortic Res. 2026 Feb 5;13(5):uhag034. doi: 10.1093/hr/uhag034 (PMC13148172; doi:10.1093/hr/uhag034)
Supplement: Web_Material_uhag034 [file web_material_uhag034.zip]

Archive with 9 entries (9 files):
- Supplementary Figure.pdf
- Supplementary Figure_1.pdf
- Supplementary Figure_2.pdf
- Supplementary Figure_3.pdf
- Supplementary Figure_4.pdf
- Supplementary Figure_5.pdf
- Supplementary Figure_6.pdf
- Supplementary Table1.xlsx
- Supplementary Table2.xlsx
