# Supplementary material for: PtrbZIP12 improves drought resistance in Populus trichocarpa by directly targeting PtrDHN and PtrPOD
Source: Hortic Res. 2026 Feb 5;13(5):uhag034. doi: 10.1093/hr/uhag034 (PMC13148172; doi:10.1093/hr/uhag034)
Supplement: Web_Material_uhag034 [file web_material_uhag034.zip › Supplementary Table1.xlsx]

## Sheet: Sheet1
	gene_symbol	fpkm_WT_1	fpkm_WT_2	fpkm_WT_3	fpkm_PEG_WT_1	fpkm_PEG_WT_2	fpkm_PEG_WT_3
Potri.014G007100	LOC18104763	3.43	3.73	2.72	12.87	13.3	12.66
Potri.005G231300	LOC7477631	202.02	184.51	191.6	140.9	145.03	145.58
Potri.002G031900	LOC7479724	14.17	11.3	12.77	21.4	22.16	22.6
Potri.005G119300	LOC18099244	2.23	2.65	2.78	4.85	6.11	4.41
Potri.007G019900	LOC7495504	12.38	12.12	14.16	18.02	15.93	16.26
Potri.004G158200	LOC7470005	86.56	86.4	90.32	53.36	53.93	50.2
Potri.009G119700	LOC7464014	96.99	99.2	104.06	98.97	96.95	96.22
Potri.002G196200	LOC7460456	41.85	45.36	39.46	56.26	53.64	55.04
Potri.008G106700	LOC7471112	56.09	61.75	70.49	91.25	91	97.6
Potri.015G047700	LOC7453868	0	0	0	0	0	0
Potri.008G113400	LOC7483915	22.09	27.52	26.9	17.03	15.37	14.51
Potri.010G135200	LOC7482227	16.1	20.55	21.5	7.07	7.34	8.11
Potri.004G111100	LOC18097648	7.67	7.75	6.87	9.81	9.43	9.23
Potri.010G142900	LOC7485810	71.49	74.62	72.64	8.3	8.7	8.66
