# Supplementary material for: PtrbZIP12 improves drought resistance in Populus trichocarpa by directly targeting PtrDHN and PtrPOD
Source: Hortic Res. 2026 Feb 5;13(5):uhag034. doi: 10.1093/hr/uhag034 (PMC13148172; doi:10.1093/hr/uhag034)
Supplement: Web_Material_uhag034 [file web_material_uhag034.zip › Supplementary Table2.xlsx]

## Sheet: Sheet1
Primers used for vector construction, qRT–PCR, Y1H and EMSA.
pBI121-PtrbZIP12-GFP-F	CTAGTCTAGAATGAATTCTGCCCATAAATA
pBI121-PtrbZIP12-GFP-R	ACGCGTCGACTTGAAGTGATTAATGATG
PtrbZIP12DL-F	CCATAAATACGAGCCTCCTATG
PtrbZIP12DL-R	TTTGGCCTGCCTGGTTGGATTT
proPtrbZIP12-F	GGTCTCATCAAGCCTCAATCTTTTCTAATATT
proPtrbZIP12-R	CGCGGATCCGGTGGTGGTAGGACCCACCC
proPtrbZIP12-0800-F	AGCCCGGGGGATCCACCTCAATCTTTTCTAATATTGT
proPtrbZIP12-0800-R	CCGCTCTAGAACTAGGGTGGTAGGACCCACCC
PtrActin-F	AACATGGGATTGTTAGCAACTGG
PtrActin-R	TCCATCACCAGAATCCAGCACA
PtrDHN-qPCR-F	CCTCGTGTCAGTGCTCCAAA
PtrDHN-qPCR-R	TCTTGCGCTCACCTCTCTTG
PtrDHN-GFP-F	CTAG TCTAGA ATGGCCTCGTGTCAGTGC
PtrDHN-GFP-R	ACGC GTCGACT ATTCTTTCGTTTACCACAT
SnRk2-AD-REC-F	GTGGCCATTATGGCCC ATGGAGCGTTATGAGA
SnRk2-AD-REC-R	CCGACATGTTTTTTCCC TCACAATGCACAAACAAA
DT1-PtrbZIP12BsF	ATATATGGTCTCGATTGCGGTTCGGATAAATCCAACCGTT
DT1-PtrbZIP12F0	TGCGGTTCGGATAAATCCAACCGTTTTAGAGCTAGAAATAGC
DT2-PtrbZIP12R0	AACCAAGCTTCACTCATAGATGACAATCTCTTAGTCGACTCTAC
DT2-PtrbZIP12BsR	ATTATTGGTCTCTAAACCAAGCTTCACTCATAGATGAC
U626-IDF	TGTCCCAGGATTAGAATGATTAGGC
U629-IDR	AGCCCTCTTCTTTCGATCCATCAAC
pBI121-GFP-F	GGAAGTTCATTTCATTTGGAG
pBI121-GFP-F	GGAAGTTCATTTCATTTGGAG
zCas-F	TGAGAACATCGTCATTGAGATGG
zCas-R	TCAGCTTGTCATTCTCATCGTAC
Hyg-F	GAGCTTGTCGATCGACAGAT
Hyg-R	CATATGCGCGATTGCTGATC
pABAi-F	GTTCCTTATATGTAGCTTTCGACA
pABAi-R	GTGCGGGATTAGTAATGAACACAAAC
pHIS2-F	ATGTGCTGCAAGGCGATTAAGT
pHIS2-R	TCGCAATCTGAATCTTGGTTTC
ABRE-F	AATTCCAACGTGCCCAACGTGCCCAACGTGCCGAGCT
ABRE-R	CGGCACGTTGGGCACGTTGGGCACGTTGG
ABRE-M1-F	AATTCACACGGCACACGGCACACGGCGAGCT
ABRE-M1-R	CGCCGTGTGCCGTGTGCCGTGTG
ABRE-M2-F	AATTCACACAGCACACAGCACACAGCGAGCT
ABRE-M2-R	CGCTGTGTGCTGTGTGCTGTGTG
ABRE-M3-F	AATTCACACAACACACAACACACAACGAGCT
ABRE-M3-R	CGTTGTGTGTTGTGTGTTGTGTG
ABRE-M4-F	AATTCACACGACACACGACACACGACGAGCT
ABRE-M4-R	CGTCGTGTGTCGTGTGTCGTGTG
ABRE-M5-F	AATTCACACGAAACACGAAACACGAAGAGCT
ABRE-M5-R	CTTCGTGTTTCGTGTTTCGTGTG
pGADT7-Rec2-F	CTATTCGATGATGAAGATACCCCACCAAACCC
pGADT7-Rec2-R	GTGAACTTGCGGGGTTTTTCAGTATCTACGATT
pGADT7-Rec2-PtrbZIP12-F	CAGAGTGGCCATTATGGCCCATGAATTCTGCCCATAAATA
pGADT7-Rec2-PtrbZIP12-R	GCCGACATGTTTTTTCCCTTATGAAGTGATTAATGATG
pMAL-c5X-F	GACTAATTCGAGCTCGAACAAC
pMAL-c5X-R	TCCTACTCAGGAGAGCGTTCAC
PtrbZIP12- pMAL-c5X-F	GGGAATTCCATATG ATGAATTCTGCCCATAAATA
PtrbZIP12- pMAL-c5X-R	CGCGGATCC TTATGAAGTGATTAATGATG
pGreen-800-LUC-F	GTTGTAAAACGACGGCCAG
pGreen-800-LUC-R	CTTTATGTTTTTGGCGTCTTC
pGreen-800-PtrDHN-LUC-F	GCGTCGACATAAATTTGTCTGATGGGGA
pGreen-800-PtrDHN-LUC-R	GCGATATCTGTTCGCTTGGTGCTAGAAG
pGreen-800-PtrPOD-LUC-F	GCGTCGAC AAAGCTGTTGGATAAGTGAGA
pGreen-800-PtrPOD-LUC-R	GCGATATCTTCTTTGAGTCGTCTAAGTGCAAG
pGBKT7-F	TCATCGGAAGAGAGTAGT
pGBKT7-R	AGAGTCACTTTAAAATTTGTAT
pGADT7-Rec-F	CTATTCGATGATGAAGATACC
pGADT7-Rec-R	AGATGGTGCACGATGCACAG
ABRE-tanzhen-F	AATTCACGTGGCAGACGTGGCGAACGTGGCA
ABRE-tanzhen-R	AGCTTGCCACGTTCGCCACGTCTGCCACGTG
PtrbZIP12-pGBKT7-F	GGGAATTCCATATG ATGAATTCTGCCCATAAATA
PtrbZIP12-pGBKT7-R	CGCGGATCC TTATGAAGTGATTAATGATG
PtrbZIP12-pENTR-F	CACCATGATGAATTCTGCCCATAAATA
PtrbZIP12-pENTR-R	TGAAGTGATTAATGATG
PtrbZIP3-pENTR-F	CACCATGGACTCTCAATGGGACTAC
PtrbZIP3-pENTR-R	CTACCAAGGCCCTGTCAATGT
PtrSnRK2-pENTR-F	CACCATGGAGCGTTATGAGA
PtrSnRK2-pENTR-R	TCACAATGCACAAACAAA
PtrSnRK2-OE-F	CCGGGGATCCTCTAGAATGGAGCGTTATGAGA
PtrSnRK2-OE-R	CTTCGTCGACTCTAGATCACAATGCACAAACAAA
PtrbZIP12-Pcambia1300-NLuc-F	GAGAACACGGGGGACGAGCTCATGATGAATTCTGCCCATAAATA
PtrbZIP12-Pcambia1300-NLuc-R	CGCGTACGAGATCTGGTCGACTGAAGTGATTAATGATG
PtrSnRK2-Pcambia1300-cLuc-F	tacgcgtcccggggcggtaccATGGAGCGTTATGAGA
PtrSnRK2-Pcambia1300-cLuc-R	GAACGAAAGCTCTGCAGgtcgacTCACAATGCACAAACAAA
Pcambia1300-NLuc-F	gaacacgggggac
Pcambia1300-NLuc-R	ctccgccagatgagccac
Pcambia1300-cLuc-F	aggtggctcatctggcgga
Pcambia1300-cLuc-R	ACGTTGTCGAAACCGATG
PtrbZIP3-Pcambia1300-cLuc-F	tacgcgtcccggggcggtaccATGGACTCTCAATGGGACTA
PtrbZIP3-Pcambia1300-cLuc-R	GAACGAAAGCTCTGCAGgtcgacCTACCAAGGCCCTGTCAAT
POD -GFP-F	ACGC GTCGACT ATGGCAGCAAAAGCAGGAGCA
POD -GFP-R	ACTAGT GTTGTTGACAGCACTGCAAAT
PtrPOD-qPCR-F	GCTCGATTTGGTCACTCCCA
PtrPOD -qPCR-R	CCGGCAGATCCAGTGAGAAG
